# Supplementary material for: Homology Modeling of Type-P5 ATPases from the Malaria Parasite: Insight into Their Functions and Evolution, and Implications About the Effect and Role of Intrinsically Disordered Protein Structure
Source: Pathogens. 2025 Nov 14;14(11):1164. doi: 10.3390/pathogens14111164 (PMC12655044; doi:10.3390/pathogens14111164)
Supplement: Supplementary file 1 [file pathogens-14-01164-s001.zip]

Archive with 7 entries (7 files):
- Supplemental Figure S1.pdf
- Supplemental Figure S2.pdf
- Supplemental Figure S3.pdf
- Supplemental Figure S4.pdf
- Supplemental Figure S5.pdf
- Supplemental Figure S6.pdf
- Supplemental Table S1.pdf
